# Supplementary material for: Cocktail, a Computer Program for Modelling Bacteriophage Infection Kinetics
Source: Viruses. 2022 Nov 9;14(11):2483. doi: 10.3390/v14112483 (PMC9695944; doi:10.3390/v14112483)
Supplement: Supplementary file 1 [file viruses-14-02483-s001.zip]

Archive with 13 entries (11 files):
- Supplementary material/
- Supplementary material/Bohannan_Lenski_1997_Fig 3B.ctl
- Supplementary material/Cocktail Setup.exe
- Supplementary material/Cocktail.exe
- Supplementary material/Cocktail.pdf
- Supplementary material/Fig_2D.ctl
- Supplementary material/Lenski_1988_Fig_2a.ctl
- Supplementary material/Lenski_1988_Fig_2b.ctl
- Supplementary material/License.txt
- Supplementary material/Readme.txt
- Supplementary material/Tables/
- Supplementary material/Tables/Table 1.pdf
- Supplementary material/Tables/Table 2.pdf
