# Supplementary material for: Cocktail, a Computer Program for Modelling Bacteriophage Infection Kinetics
Source: Viruses. 2022 Nov 9;14(11):2483. doi: 10.3390/v14112483 (PMC9695944; doi:10.3390/v14112483)
Supplement: Supplementary file 1 [file viruses-14-02483-s001.zip › Supplementary material/License.txt]

Licence information
-------------------

The Cocktail program is licensed under the Creative Commons Attribution-NonCommercial-ShareAlike
4.0 International License. To view a copy of this license, visit 
https://creativecommons.org/licenses/by-nc-sa/4.0/ or send a letter to Creative Commons, 
PO Box 1866, Mountain View, CA 94042, USA. In short, this means that it is free for everyone
to use, to modify the source code, build upon the program or code, and free to distribute in 
any medium. You must however give appropriate credit and a link to the license. If changes 
were made to the program or code, these must be specified, and distribution of modifications 
must be under the same license. It is not allowed for anyone to use any part of the program 
or code for commercial purposes. If you benefit from the program, a donation to Medecins 
Sans Frontieres would be appreciated: https://www.msf.org/donate
